# Supplementary material for: Longitudinal Changes of Mineral Concentrations in Preterm and Term Human Milk from Lactating Swiss Women
Source: Nutrients. 2019 Aug 9;11(8):1855. doi: 10.3390/nu11081855 (PMC6723843; doi:10.3390/nu11081855)
Supplement: Supplementary file 1 [file nutrients-11-01855-s001.zip]

Archive with 4 entries (3 files):
- Supplementary/
- Supplementary/Supplementary_Figure_1.pptx
- Supplementary/TableS1.xlsx
- Supplementary/TableS2.xlsx
