# Supplementary material for: Longitudinal Changes of Mineral Concentrations in Preterm and Term Human Milk from Lactating Swiss Women
Source: Nutrients. 2019 Aug 9;11(8):1855. doi: 10.3390/nu11081855 (PMC6723843; doi:10.3390/nu11081855)
Supplement: Supplementary file 1 [file nutrients-11-01855-s001.zip › Supplementary/TableS1.xlsx]

## Sheet: Suppl.TableS1_postpartum age
			Table S1: Concentration of Human Milk minerals and trace elements in term or preterm milk at different weeks postpartum
			Preterm milk									Term milk
Compound	Units	Postpartum age (weeks)	n	Mean	SD	Median	Q1	Q3	Min	Max	CV%	n	Mean	SD	Median	Q1	Q3	Min	Max	CV%	p
Calcium	mg/L	1	14	309.049	66.5832	318.32	277.619	350.026	199.543	421.907	21.5445	20	296.339	58.0997	297.16	255.396	331.579	176.417	415.127	19.6058	0.4169
Calcium	mg/L	2	23	271.884	72.0783	252.618	234.668	327.946	160.069	459.257	26.5107	26	290.223	53.6589	289.907	241.894	332.426	205.295	388.312	18.4888	0.2486
Calcium	mg/L	3	24	274.585	61.002	271.807	225.393	316.617	186.999	411.351	22.2161	28	277.279	46.3648	283.201	250.47	304.75	185.623	391.492	16.7214	0.5483
Calcium	mg/L	4	24	287.046	59.7466	282.312	247.888	340.75	171.156	377.116	20.8143	28	278.237	46.0016	276.774	244.811	310.453	179.681	381.67	16.5332	0.8479
Calcium	mg/L	5	24	285.945	47.1533	285.698	253.323	318.657	199.212	365.035	16.4903	28	286.399	43.1418	291.365	266.046	319.356	135.674	345.2	15.0635	0.7992
Calcium	mg/L	6	23	286.643	42.5711	286.199	253.152	316.448	213.008	368.903	14.8516	27	282.697	45.8992	289.038	257.014	311.898	167.622	368.733	16.2362	0.9201
Calcium	mg/L	7	24	297.807	47.7018	298.962	260.957	330.004	212.697	389.935	16.0177	26	289.173	33.2299	289.675	262.782	309.455	225.468	351.378	11.4914	0.6892
Calcium	mg/L	8	24	289.754	44.8923	290.823	259.116	329.484	202.183	385.467	15.4932	27	293.968	48.7246	306.551	252.287	323.074	218.625	432.862	16.5748	0.8364
Calcium	mg/L	10	22	283.496	41.3364	289.793	242.559	317.018	217.153	344.249	14.5809
Calcium	mg/L	12	21	269.328	35.1241	267.865	246.538	301.184	203.556	319.833	13.0414
Calcium	mg/L	14	21	263.427	31.5161	269.89	245.424	287.548	210.603	314.346	11.9639
Calcium	mg/L	16	19	256.317	47.8527	261.501	232.79	291.697	145.26	310.436	18.6694
Copper	µg/L	1	14	508.95	228.598	571.076	349.667	684.254	115.874	840.129	44.9157	20	417.684	257.755	356.158	193.223	580.364	126.956	920.222	61.7106	0.0743
Copper	µg/L	2	23	515.253	172.12	524.368	463.483	617.581	83.8712	875.485	33.4049	26	604.22	143.855	583.463	505.513	646.427	412.384	1042.01	23.8083	0.0237
Copper	µg/L	3	24	476.764	131.425	463.316	407.291	528.104	262.738	879.54	27.566	28	522.721	104.078	493.337	448.307	583.714	392.288	783.442	19.9108	0.2507
Copper	µg/L	4	24	411.722	114.356	397.856	346.37	494.809	196.45	654.666	27.775	28	465.281	96.3482	442.284	395.832	519.647	321.613	749.88	20.7075	0.1331
Copper	µg/L	5	24	381.741	73.7541	389.676	346.138	421.205	257.897	598.019	19.3205	28	418.301	93.9514	410.31	349.379	475.906	268.517	702.4	22.4602	0.3567
Copper	µg/L	6	23	367.202	108.945	370.962	310.458	397.58	199.482	648.597	29.6688	27	382.33	72.5823	386.448	336.801	422.5	221.869	544.907	18.9842	0.5344
Copper	µg/L	7	24	348.08	91.7304	332.653	289.594	415.417	184.665	527.098	26.3532	26	340.841	72.1936	323.833	300.563	396.222	176.61	502.474	21.181	0.9844
Copper	µg/L	8	24	316.915	97.5545	324.541	255.217	364.773	132.861	521.925	30.7826	27	346.678	86.8397	347.616	290.465	388.261	148.36	628.362	25.0491	0.2106
Copper	µg/L	10	22	261.616	72.6532	256.461	191.557	304.612	156.556	416.801	27.7709
Copper	µg/L	12	21	263.897	215.602	231.701	184.69	258.706	94.2143	1156.42	81.6993
Copper	µg/L	14	21	268.559	190.748	234.462	151.575	292.074	80.4539	997.496	71.0266
Copper	µg/L	16	19	224.685	120.258	199.209	170.915	275.043	60.8504	576.821	53.5231
Iodine	µg/L	1	14	128.792	90.4955	102.908	90.356	143.031	48.2032	422.201	70.2651	20	105.578	43.2982	104.213	73.6285	141.376	40.4801	192.515	41.0105	0.6697
Iodine	µg/L	2	23	105.551	83.2415	84.361	55.8755	128.453	14.0232	333.504	78.864	26	91.5697	40.5886	82.4223	66.0181	110.607	30.3258	209.889	44.3254	0.3444
Iodine	µg/L	3	24	103.704	67.8575	95.6108	57.6446	112.669	12.0396	294.062	65.4339	28	90.0208	46.2167	71.1857	62.8637	111.125	45.5515	228.246	51.34	0.5719
Iodine	µg/L	4	24	91.409	65.2985	89.42	52.5898	108.29	19.2063	337.55	71.4355	28	82.4834	37.8204	82.9222	56.3105	103.245	18.8146	184.01	45.8521	0.5567
Iodine	µg/L	5	24	108.246	69.3009	102.622	63.1366	136.457	21.0232	276.76	64.0217	28	83.9025	48.4433	67.5223	50.0154	122.444	21.4939	211.393	57.7376	0.6026
Iodine	µg/L	6	23	105.378	78.9039	73.2371	57.8538	134.462	12.6204	358.719	74.8767	27	78.2974	34.387	74.3402	45.2158	107.84	28.4965	137.177	43.9184	0.8614
Iodine	µg/L	7	24	82.0819	54.3916	73.2075	42.1428	106	15.8108	267.327	66.265	26	86.7359	41.0027	76.8018	56.5768	107.916	25.1788	193.653	47.273	0.2289
Iodine	µg/L	8	24	92.4512	67.2428	74.8903	52.2862	106.992	16.1488	303.852	72.7333	27	79.6234	37.6482	71.4389	51.6727	104.931	28.971	192.03	47.2828	0.785
Iodine	µg/L	10	22	87.999	62.4646	74.1714	51.3666	93.5291	21.5602	275.463	70.9833
Iodine	µg/L	12	21	79.4529	59.0372	53.3581	42.8147	94.8809	7.889	259.709	74.3047
Iodine	µg/L	14	21	62.2047	38.9015	54.9569	40.0712	71.7517	7.243	189.384	62.5379
Iodine	µg/L	16	19	61.5517	45.2905	54.6977	35.7045	77.7929	1.6506	177.365	73.5812
Iron	µg/L	1	14	432.472	126.398	411.312	324.077	536.046	276.14	694.751	29.227	20	448.406	169.909	411.446	347.179	495.346	220.803	954.889	37.8917	0.7383
Iron	µg/L	2	23	407.146	112.366	428.877	334.785	457.233	197.726	650.9	27.5985	26	497.356	232.951	416.794	332.338	616.159	184.02	1037.86	46.8379	0.3255
Iron	µg/L	3	24	506.03	502.148	356.127	317.644	554.59	201.388	2776.15	99.2328	28	595.024	299.479	567.075	338.609	751.609	133.762	1422.94	50.3306	0.1248
Iron	µg/L	4	24	333.215	98.7501	310.377	293.446	364.546	198.626	591.521	29.6356	28	413.796	152.046	422.525	323.233	466.617	172.256	812.97	36.7442	0.2045
Iron	µg/L	5	24	371.1	167.628	328.799	263.36	421.652	190.488	920.092	45.1706	28	392.767	317.692	293.706	242.264	371.253	154.854	1831.49	80.8855	0.6505
Iron	µg/L	6	23	349.825	165.146	305.111	272.982	368.091	170.014	930.725	47.2082	27	436.105	331.687	367.957	264.366	424.166	192.016	1764.39	76.0566	0.3186
Iron	µg/L	7	24	322.679	110.464	296.661	250.989	378.459	171.09	628.347	34.2334	26	354.79	226.357	276.657	238.165	389.673	170.462	1284.64	63.8003	0.9367
Iron	µg/L	8	24	311.765	112.496	303.548	231.999	359.957	157.341	562.615	36.0834	27	375.09	225.589	299.752	261.849	413.524	156.369	1277.73	60.1426	0.3382
Iron	µg/L	10	22	306.286	117.448	295.817	230.734	334.543	128.226	620.151	38.3458
Iron	µg/L	12	21	317.698	146.19	323.369	202.03	357.022	149.841	769.255	46.0153
Iron	µg/L	14	21	397.424	436.337	268.37	214.456	402.242	148.308	2221	109.791
Iron	µg/L	16	19	293.01	131.103	247.832	218.367	320.459	137.008	644.411	44.7434
Magnesium	mg/L	1	14	37.4683	10.4878	41.4724	27.7741	45.8306	18.6375	50.1149	27.9911	20	35.0581	6.9178	34.8907	30.6907	38.8891	18.0754	51.588	19.7324	0.3319
Magnesium	mg/L	2	23	34.1462	9.2846	35.5378	31.4167	40.8829	12.1188	47.3767	27.1907	26	34.2688	6.702	35.0392	30.9804	38.9202	20.5828	43.5897	19.5571	0.7854
Magnesium	mg/L	3	24	35.1265	9.6346	35.472	31.3198	39.0777	13.1672	51.1057	27.4283	28	32.3198	7.1298	33.5297	28.1861	37.7489	18.303	44.2233	22.0602	0.375
Magnesium	mg/L	4	24	35.4612	8.9252	37.8836	31.6772	39.7461	17.4387	51.3876	25.1689	28	29.904	6.7241	30.7573	25.9371	35.574	18.0784	41.0488	22.4856	0.0273
Magnesium	mg/L	5	24	36.4721	9.2428	35.8313	31.4813	41.874	20.161	54.7991	25.3421	28	31.4806	7.1874	31.3901	28.271	35.4493	19.3122	46.8003	22.8312	0.0552
Magnesium	mg/L	6	23	37.0834	7.5554	35.9057	34.1905	39.9271	22.5177	53.1904	20.3741	27	31.6806	7.8456	32.4993	27.4714	38.3957	17.6632	45.984	24.7647	0.0357
Magnesium	mg/L	7	24	37.8465	7.9442	37.7451	32.8982	41.6875	22.9061	52.5397	20.9906	26	32.933	7.3534	33.8544	28.9602	37.7808	18.631	47.6382	22.3284	0.0466
Magnesium	mg/L	8	24	37.6254	7.598	37.8563	33.2503	41.559	22.3579	54.0823	20.1938	27	34.2572	8.6288	33.7005	28.4661	40.3197	19.4209	53.7643	25.1883	0.1384
Magnesium	mg/L	10	22	38.2651	7.1812	37.6859	33.2543	41.4354	23.8942	52.2289	18.767
Magnesium	mg/L	12	21	37.8838	7.958	35.5272	32.7053	43.826	21.1398	50.7082	21.0063
Magnesium	mg/L	14	21	39.4859	10.5754	38.1597	35.4899	41.6797	22.0844	70.3794	26.7827
Magnesium	mg/L	16	19	36.487	8.881	36.5286	32.2925	40.5249	18.7085	53.2403	24.3402
Phosphorus	mg/L	1	14	171.872	25.849	168.792	155.661	191.152	131.373	219.627	15.0396	20	136.424	26.6931	133.479	123.833	147.541	84.107	206.523	19.5663	0.0243
Phosphorus	mg/L	2	23	175.44	36.918	177.508	145.099	211.564	98.9616	225.206	21.043	26	162.021	34.6641	160.31	143.453	180.459	94.6659	244.169	21.3948	0.2247
Phosphorus	mg/L	3	24	161.113	20.7058	162.159	146.703	175.099	125.198	195.077	12.8517	28	157.098	32.6721	158.165	133.129	178.103	80.8327	257.011	20.7973	0.6925
Phosphorus	mg/L	4	24	157.622	26.4103	157.695	141.235	171.578	95.841	222.508	16.7555	28	154.109	32.1618	153.435	140.587	169.979	45.096	227.316	20.8696	0.6966
Phosphorus	mg/L	5	24	149.447	27.7942	146.663	130.104	163.623	100.315	211.902	18.598	28	147.751	30.0772	142.592	135.127	165.626	46.2899	213.043	20.3567	0.8739
Phosphorus	mg/L	6	23	147.176	28.0747	151.761	133.799	164.872	78.3752	190.698	19.0756	27	141.852	26.1287	135.198	129.68	159.797	83.4442	209.08	18.4196	0.713
Phosphorus	mg/L	7	24	143.793	29.3898	145.34	134.124	158.582	53.4547	201.851	20.439	26	139.718	24.2232	139.373	125.838	148.767	105.843	218.871	17.3372	0.6491
Phosphorus	mg/L	8	24	133.282	33.5761	141.125	121.163	150.344	48.4476	178.836	25.1918	27	142.366	25.7515	146.601	121.845	157.097	88.5633	209.238	18.0883	0.2397
Phosphorus	mg/L	10	22	136.832	21.8798	138.409	124.605	151.26	99.7579	177.467	15.9903
Phosphorus	mg/L	12	21	128.673	27.2826	136.228	113.702	149.186	74.4466	169.151	21.203
Phosphorus	mg/L	14	21	124.426	22.6158	132.903	117.577	139.452	61.5807	152.889	18.1761
Phosphorus	mg/L	16	19	120.266	29.7124	129.108	109.18	141.276	54.55	156.336	24.7056
Potassium	mg/L	1	14	783.845	84.4491	779.771	722.333	867.622	660.57	907.2	10.7737	20	722.623	95.3814	734.204	661.387	758.2	486.777	908.22	13.1993	0.1474
Potassium	mg/L	2	23	633.794	98.9043	617.852	576.92	724.133	451.844	764.332	15.6051	26	628.536	94.9592	629.714	552.926	686.414	440.955	816.512	15.108	0.8488
Potassium	mg/L	3	24	605.935	101.684	598.206	532.399	670.803	431.486	844.995	16.7813	28	588.434	76.7735	583.617	554.679	626.802	423.738	729.754	13.0471	0.6793
Potassium	mg/L	4	24	592.19	93.838	599.993	536.469	655.74	415.007	749.803	15.8459	28	555.217	76.2264	560.392	512.793	593.514	308.472	716.128	13.7291	0.2008
Potassium	mg/L	5	24	582.031	85.3117	571.854	513.496	631.864	467.266	802.215	14.6576	28	548.456	71.9378	551.968	502.094	596.467	309.445	684.465	13.1164	0.2288
Potassium	mg/L	6	23	583.569	92.3543	580.961	516.95	632.024	426.185	809.943	15.8258	27	533.688	58.6507	539.696	490.323	572.472	412.999	634.751	10.9897	0.0984
Potassium	mg/L	7	24	573.982	93.1013	569.226	506.305	644.866	426.96	808.186	16.2202	26	533.734	43.517	533.197	502.695	557.822	451.54	634.08	8.15332	0.1243
Potassium	mg/L	8	24	545.138	68.0647	561.105	502.75	588.143	404.832	664.126	12.4858	27	532.276	63.9691	544.127	499.464	565.838	412.81	672.351	12.018	0.5173
Potassium	mg/L	10	22	551.479	83.1197	555.374	498.576	601.709	401.186	715.388	15.0722
Potassium	mg/L	12	21	542.894	90.5685	526.192	474.434	574.483	409.098	711.197	16.6825
Potassium	mg/L	14	21	517.447	87.027	517.616	450.412	570.706	379.158	734.121	16.8185
Potassium	mg/L	16	19	489.289	102.29	500.675	458.759	560.15	209.181	599.081	20.906
Selenium	µg/L	1	14	20.3171	5.8106	19.7798	16.9538	21.7604	12.9659	37.4258	28.5996	20	21.0457	4.4368	20.3953	19.0289	22.7878	12.6573	31.9901	21.0817	0.5681
Selenium	µg/L	2	23	16.8426	3.8048	17.4138	14.0753	18.8219	8.7915	24.6006	22.5903	26	18.1055	4.4503	16.8102	15.2385	19.108	13.5881	33.9195	24.5798	0.333
Selenium	µg/L	3	24	16.0063	3.3016	14.8983	13.8635	17.7368	11.4315	24.3651	20.6269	28	16.716	2.5734	16.4206	14.163	18.958	13.1416	21.7233	15.3948	0.4156
Selenium	µg/L	4	24	15.0969	3.1917	14.4397	13.2809	16.1948	9.266	21.26	21.1414	28	15.2776	2.5202	15.619	13.1756	17.1366	10.8653	19.7087	16.496	0.7243
Selenium	µg/L	5	24	14.1566	3.2349	13.2501	11.9517	15.7023	9.4096	22.6374	22.8508	28	13.9417	2.5151	13.675	12.0793	15.9727	10.053	20.7622	18.0401	0.9548
Selenium	µg/L	6	23	14.2025	2.9945	13.5928	12.6735	14.9135	9.6841	21.4684	21.0843	27	12.5651	2.5521	12.8537	10.8664	14.3492	6.2044	17.7611	20.311	0.1336
Selenium	µg/L	7	24	13.5146	3.6141	11.7635	10.9146	15.5992	9.7923	22.4091	26.7422	26	11.93	2.1678	12.1509	10.5436	12.9365	8.0321	18.0341	18.171	0.1081
Selenium	µg/L	8	24	13.2529	3.2389	12.3273	10.9691	14.8439	8.9311	21.212	24.4392	27	11.7751	2.4379	11.6535	10.3086	12.8151	8.1348	19.0873	20.7039	0.0974
Selenium	µg/L	10	22	12.0255	2.5741	11.7629	10.322	13.1846	7.5181	17.1435	21.4053
Selenium	µg/L	12	21	12.3117	4.0164	11.4791	9.7285	13.9774	7.4511	25.2709	32.6226
Selenium	µg/L	14	21	12.905	7.8371	10.8177	9.5386	12.2583	7.3957	44.853	60.7292
Selenium	µg/L	16	19	11.4745	6.3493	10.4473	8.9191	11.8346	4.2097	34.7198	55.334
Sodium	mg/L	1	14	306.098	188.839	214.52	190.178	345.87	162.631	838.899	61.6921	20	408.758	245.318	380.073	250.162	426.437	196.089	1202.83	60.0154	0.2293
Sodium	mg/L	2	23	223.734	125.708	192.893	155.315	229.929	84.8403	540.948	56.1864	26	297.344	153.6	249.507	190.491	362.031	143.992	829.802	51.6573	0.0318
Sodium	mg/L	3	24	207.008	90.8573	193.879	145.312	253.103	84.5957	430.132	43.8908	28	270.573	211.515	199.89	169.398	297.181	112.684	1171.73	78.1733	0.2611
Sodium	mg/L	4	24	204.575	178.703	167.552	139.385	204.871	93.1871	1021.65	87.3535	28	228.989	279.554	164.75	140.937	198.508	112.842	1618.68	122.082	0.9419
Sodium	mg/L	5	24	183.206	76.353	163.671	141.186	193.716	88.1149	386.307	41.676	28	221.928	344.859	152.896	127.762	182.11	95.0721	1969.32	155.392	0.7457
Sodium	mg/L	6	23	178.121	70.5434	163.755	131.503	218.723	91.4858	320.498	39.6042	27	207.868	297.922	148.731	124.729	172.926	84.2316	1685.55	143.323	0.7296
Sodium	mg/L	7	24	176.057	102.863	164.062	116.891	190.054	76.366	599.708	58.4261	26	145.928	40.8517	139.394	113.75	158.239	87.3567	266.2	27.9943	0.6081
Sodium	mg/L	8	24	205.498	196.454	140.633	122.587	162.118	82.0565	932.811	95.5989	27	146.786	38.7809	143.653	116.66	168.419	88.1757	242.295	26.4201	0.4534
Sodium	mg/L	10	22	150.536	58.9293	137.206	110.856	164.729	76.6908	323.598	39.1464
Sodium	mg/L	12	21	197.868	171.531	120.749	96.5871	192.209	73.7205	706.049	86.6894
Sodium	mg/L	14	21	247.036	340.158	125.17	107.836	170.601	70.0106	1577.79	137.696
Sodium	mg/L	16	19	229.429	320.146	129.781	101.086	183.292	54.3875	1469.24	139.541
Zinc	mg/L	1	14	6.33104	3.36283	6.0678	4.66878	6.96928	1.71525	15.5162	53.1165	20	7.21943	2.48916	6.92276	5.45231	8.85307	2.3351	11.9336	34.4786	0.1011
Zinc	mg/L	2	23	4.0696	1.34542	4.37001	3.41521	5.0114	0.371347	5.72524	33.0603	26	4.16703	1.09935	4.16578	3.26136	5.05187	2.03404	5.95461	26.3821	0.7465
Zinc	mg/L	3	24	3.57156	0.98953	3.42217	2.87142	3.90678	2.49626	6.72364	27.7058	28	3.55634	1.21139	3.41392	2.73344	4.42141	1.26424	6.19322	34.063	0.7829
Zinc	mg/L	4	24	2.8967	0.92997	2.75356	2.5229	3.29157	0.685154	5.01214	32.1045	28	3.17099	1.1066	3.15845	2.24048	4.03217	1.07494	5.29357	34.8977	0.5914
Zinc	mg/L	5	24	2.47096	0.885812	2.23504	2.02604	2.79225	1.03346	4.57762	35.8489	28	2.62562	0.943008	2.60764	1.96718	3.31855	0.468128	4.19647	35.9157	0.8032
Zinc	mg/L	6	23	2.17528	0.91178	1.92538	1.59885	2.66279	0.885216	4.00695	41.9155	27	2.18048	0.831089	2.17729	1.67349	2.92725	0.412714	3.46895	38.115	0.9683
Zinc	mg/L	7	24	1.98927	1.04867	1.75566	1.35542	2.37477	0.326272	4.12069	52.7162	26	2.02298	0.669884	2.08692	1.52143	2.32536	0.63364	3.41801	33.1137	0.6246
Zinc	mg/L	8	24	1.80089	0.951253	1.66638	1.25161	2.40547	0.163852	3.55207	52.8213	27	1.83832	0.716473	1.75321	1.29865	2.32996	0.661193	3.65888	38.9743	0.4387
Zinc	mg/L	10	22	1.59594	0.832968	1.51952	0.891265	2.14453	0.362859	3.27887	52.1928
Zinc	mg/L	12	21	1.20985	0.545216	1.04103	0.87098	1.63357	0.220453	2.1883	45.0649
Zinc	mg/L	14	21	1.09952	0.619233	1.03369	0.691178	1.40458	0.161162	2.59308	56.3184
Zinc	mg/L	16	19	0.938261	0.519653	0.787776	0.59643	1.22003	0.322985	1.80886	55.3847
