# Supplementary material for: Longitudinal Changes of Mineral Concentrations in Preterm and Term Human Milk from Lactating Swiss Women
Source: Nutrients. 2019 Aug 9;11(8):1855. doi: 10.3390/nu11081855 (PMC6723843; doi:10.3390/nu11081855)
Supplement: Supplementary file 1 [file nutrients-11-01855-s001.zip › Supplementary/TableS2.xlsx]

## Sheet: Suppl.TableS2_postmenstrual age
				Table S2: Concentration of Human Milk minerals and trace elements in term or preterm milk at equivalent postmenstrual ages
			Preterm milk									Term milk
Compound	Units	Postmenstrual age (weeks)	n	Mean	SD	Median	Q1	Q3	Min	Max	CV%	n	Mean	SD	Median	Q1	Q3	Min	Max	CV%	p
Calcium	mg/L	<39	161	285.2	56.2111	284.561	245.121	332.249	160.069	459.257	19.7094	2	286.151	67.4714	286.151	262.296	310.005	238.441	333.86	23.579	n/a
Calcium	mg/L	39	20	292.909	46.7579	286.597	264.195	320.214	219.406	389.935	15.9633	7	278.838	61.6143	255.536	247.011	304.41	205.179	388.312	22.0968	0.7676
Calcium	mg/L	40	10	296.248	49.353	294.103	268.311	321.818	217.153	385.467	16.6594	16	289.613	65.1823	290.531	232.61	330.358	176.417	391.492	22.5067	0.7295
Calcium	mg/L	41	15	263.218	35.5618	269.297	236.009	283.118	203.556	319.833	13.5104	25	290.109	51.7916	286.642	256.713	318.028	185.623	415.127	17.8525	0.2366
Calcium	mg/L	42	9	289.63	38.35	289.021	265.745	324.954	224.526	333.976	13.241	29	282.416	47.4975	284.414	250.906	306.925	179.681	367.026	16.8183	0.4833
Calcium	mg/L	43	12	258.645	29.9265	259.148	237.991	280.187	212.622	309.37	11.5705	28	283.467	47.3716	289.515	262.759	316.701	135.674	368.733	16.7115	0.1419
Calcium	mg/L	44	8	285.466	21.6501	292.036	274.744	302.069	245.638	306.044	7.58413	28	283.178	43.5772	283.244	253.347	314.116	167.622	353.249	15.3886	0.369
Calcium	mg/L	45	12	247.914	52.3587	251.527	219.611	291.418	145.26	309.691	21.1197	27	288.832	38.5656	291.261	257.971	315.896	208.233	367.445	13.3522	0.0204
Calcium	mg/L	46	8	278.357	24.0146	283.084	268.592	290.976	242.557	314.346	8.62726	23	283.73	34.8892	286.476	255.633	310.593	215.645	349.109	12.2966	0.2369
Calcium	mg/L	47	3	228.945	45.0338	247.783	212.667	254.642	177.551	261.501	19.6701	18	289.932	40.2534	302.389	257.825	320.584	218.625	346.397	13.8838	0.0505
Calcium	mg/L	48	5	268.414	36.0471	260.136	249.903	298.905	222.689	310.436	13.4297	7	303.547	66.2709	307.086	254.563	318.705	238.343	432.862	21.8322	0.0738
Copper	µg/L	<39	161	416.711	146.746	395.579	326.875	496.759	83.8712	879.54	35.2153	2	398.029	287.28	398.029	296.461	499.598	194.892	601.167	72.1755	n/a
Copper	µg/L	39	20	315.38	109.081	331.323	232.852	387.437	140.344	503.927	34.5871	7	446.251	290.368	473.107	185.055	643.514	126.956	866.559	65.0682	0.0227
Copper	µg/L	40	10	314.051	94.7795	323.076	258.228	353.465	187.356	521.925	30.1796	16	521.51	245.578	516.638	375.051	749.505	135.654	920.222	47.0898	0.0022
Copper	µg/L	41	15	289.094	250.762	217.82	182.047	282.035	98.4099	1156.42	86.7405	25	548.569	143.726	540.899	454.02	630.414	264.377	880.683	26.2001	0
Copper	µg/L	42	9	282.542	57.9114	276.913	252.192	291.492	221.422	416.801	20.4965	29	530.426	131.203	500.04	464.832	584.764	387.639	1042.01	24.7354	0
Copper	µg/L	43	12	224.606	101.215	225.46	145.115	276.249	94.2143	452.969	45.0634	28	466.587	92.4155	468.257	407.299	522.873	321.613	702.4	19.8067	0
Copper	µg/L	44	8	245.617	64.4447	238.047	205.319	276.578	162.84	343.02	26.2379	28	408.229	70.8739	416.111	358.717	461.619	260.512	544.907	17.3613	0
Copper	µg/L	45	12	303.413	252.262	243.988	169.613	283.161	83.2046	997.496	83.1415	27	364.806	63.8073	367.596	320.892	410.607	221.869	502.474	17.4908	0.0037
Copper	µg/L	46	8	233.675	100.911	217.08	183.305	303.953	80.4539	366.324	43.1845	23	350.446	83.1733	339.735	298.678	387.183	176.61	628.362	23.7336	0
Copper	µg/L	47	3	116.824	52.0303	125.906	93.3783	144.811	60.8504	163.715	44.5374	18	333.202	71.3274	328.177	292.966	370.044	148.36	445.065	21.4067	0
Copper	µg/L	48	5	226.879	123.188	187.269	178.114	281.204	80.7747	407.035	54.2966	7	317.417	57.3037	314.192	267.928	368.369	248.508	386.624	18.0531	0.0012
Iodine	µg/L	<39	161	102.416	73.1694	90.069	53.5537	124.356	12.0396	422.201	71.4435	2	105.481	7.2808	105.481	102.907	108.056	100.333	110.63	6.90244	n/a
Iodine	µg/L	39	20	88.7818	59.7412	71.4049	48.4455	108.566	21.5602	251.225	67.2899	7	108.047	55.9466	79.1402	72.4499	149.647	40.4801	192.515	51.7799	0.1165
Iodine	µg/L	40	10	92.525	66.8481	75.9786	58.2453	93.4398	46.6659	275.463	72.2487	16	102.584	45.986	84.015	71.3815	123.455	53.607	209.889	44.8276	0.158
Iodine	µg/L	41	15	77.9164	55.0595	55.9432	43.8635	92.8051	7.889	197.097	70.6648	25	96.9411	49.5943	97.2679	53.6392	120.011	37.2808	228.246	51.1592	0.0346
Iodine	µg/L	42	9	96.8323	62.8892	83.9424	62.9962	94.8809	56.8099	259.709	64.9465	29	79.7241	37.8564	68.9214	60.2188	96.8377	18.8146	184.01	47.4843	0.6656
Iodine	µg/L	43	12	44.2541	22.1844	47.232	27.868	53.7578	7.243	85.5515	50.1296	28	83.5743	38.3375	74.0687	58.1926	104.072	21.6807	163.753	45.8724	0.0015
Iodine	µg/L	44	8	94.5468	50.4368	85.8591	66.9276	110.571	38.586	189.384	53.3459	28	79.9021	32.3761	72.8745	54.5991	103.198	31.3355	155.724	40.5197	0.3109
Iodine	µg/L	45	12	61.0343	46.4614	54.6989	36.7474	69.7013	1.6506	177.365	76.1234	27	87.5384	47.779	77.4092	48.8637	118.202	28.4965	211.393	54.5806	0.0124
Iodine	µg/L	46	8	67.2145	45.3299	59.4778	39.2729	84.525	5.9987	145.598	67.4407	23	85.4574	38.9009	81.9536	52.8636	112.972	25.1788	192.03	45.5208	0.0002
Iodine	µg/L	47	3	47.8518	27.4083	54.6977	36.1836	62.943	17.6695	71.1882	57.2775	18	80.5208	41.8773	70.9485	46.3424	110.327	28.971	155.802	52.0081	0.1453
Iodine	µg/L	48	5	54.5937	17.9466	51.7327	42.6484	64.6645	34.3249	79.5977	32.873	7	70.1176	17.1276	71.2436	58.8395	75.0269	50.1937	101.653	24.427	0.068
Iron	µg/L	<39	161	379.447	235.37	326.932	267.762	441.014	170.014	2776.15	62.0298	2	436.196	158.921	436.196	380.009	492.383	323.822	548.57	36.4333	n/a
Iron	µg/L	39	20	299.534	100.956	301.034	233.272	343.376	128.226	562.615	33.7044	7	397.215	118.181	403.978	337.457	444.02	220.803	592.771	29.7525	0.1037
Iron	µg/L	40	10	338.271	125.974	330.471	286.372	382.525	157.341	572.448	37.2405	16	503.18	200.777	489.08	354.632	632.214	184.02	954.889	39.9017	0.0016
Iron	µg/L	41	15	307.52	124.611	286.424	204.203	376.799	149.841	620.151	40.5212	25	549.459	296.989	442.803	361.635	683.833	133.762	1422.94	54.0512	0.0008
Iron	µg/L	42	9	372.279	77.8115	334.578	330.715	404.339	254.429	499.98	20.9014	29	452.261	213.73	383.724	324.026	489.997	212.582	1004.65	47.2581	0.3641
Iron	µg/L	43	12	288.616	143.213	237.402	193.316	348	148.308	613.253	49.6208	28	459.789	237.876	419.5	283.223	627.256	154.854	1165.08	51.736	0.0625
Iron	µg/L	44	8	376.381	187.781	326.97	273.647	397.474	177.453	769.255	49.8912	28	423.218	296.65	385.568	274.569	465.034	170.826	1764.39	70.0939	0.1973
Iron	µg/L	45	12	423.525	581.486	233.538	192.579	305.945	137.008	2221	137.297	27	403.058	347.134	291.729	269.743	350.662	192.016	1831.49	86.1251	0.9117
Iron	µg/L	46	8	328.006	115.022	326.412	227.348	375.235	200.221	509.532	35.0671	23	350.644	130.846	335.521	258.043	413.885	170.462	680.674	37.3158	0.1644
Iron	µg/L	47	3	252.634	14.9619	244.84	244.009	257.362	243.178	269.884	5.92237	18	383.854	267.95	293.998	234.87	409.785	156.369	1284.64	69.8053	0.7795
Iron	µg/L	48	5	339.331	95.5362	317.975	254.809	415.029	247.832	461.012	28.1543	7	447.699	379.504	275.507	244.939	435.455	219.871	1277.73	84.7678	0.2867
Magnesium	mg/L	<39	161	35.9865	8.7362	36.3934	31.5633	41.3402	12.1188	54.7991	24.2763	2	36.7698	5.2053	36.7698	34.9294	38.6101	33.0891	40.4505	14.1565	n/a
Magnesium	mg/L	39	20	36.8206	7.4706	35.2905	32.5459	39.9774	23.8942	52.5397	20.2892	7	32.0497	6.932	36.0111	29.9891	36.2503	18.0754	37.7825	21.6289	0.1857
Magnesium	mg/L	40	10	42.2381	6.8039	43.2869	35.3922	47.7489	33.7502	51.0735	16.1084	16	34.682	7.0528	34.4778	30.601	37.1402	20.5828	51.588	20.3356	0.2644
Magnesium	mg/L	41	15	34.9035	5.7899	34.8995	32.428	38.172	21.1398	43.826	16.5883	25	34.2874	6.4553	33.8003	30.0161	39.2865	18.303	44.2233	18.827	0.1949
Magnesium	mg/L	42	9	42.8595	7.4062	42.877	35.9948	48.9889	33.1373	52.2289	17.2802	29	31.2784	7.1835	31.6264	28.3756	37.8215	18.0784	43.1851	22.9663	0.0209
Magnesium	mg/L	43	12	34.8616	6.6226	36.2684	31.3424	38.8935	22.0844	45.7926	18.9968	28	31.4089	7.0189	32.0124	29.201	36.625	19.4804	46.645	22.3469	0.0061
Magnesium	mg/L	44	8	44.0555	7.2223	42.0575	38.6186	50.2682	35.2473	55.048	16.3936	28	31.4019	6.7408	31.626	26.9045	36.1749	19.9597	45.984	21.4662	0.0101
Magnesium	mg/L	45	12	32.759	6.5715	32.5858	30.1427	36.6767	18.7085	45.3208	20.0601	27	32.14	8.0294	33.4304	28.2953	35.6396	17.6632	47.6382	24.9826	0.0695
Magnesium	mg/L	46	8	46.5815	11.758	45.5537	37.4923	50.9944	35.0357	70.3794	25.2418	23	31.8669	7.8543	32.674	25.164	37.5508	18.631	44.3205	24.6472	0.0021
Magnesium	mg/L	47	3	32.3195	13.1294	29.5933	25.1803	38.0957	20.7672	46.598	40.6238	18	34.0064	8.2882	35.4839	28.2902	39.1693	19.4209	53.7643	24.3725	0.704
Magnesium	mg/L	48	5	41.608	7.5599	39.2492	36.5286	44.6655	34.3566	53.2403	18.1693	7	37.6933	10.2808	42.3332	29.9432	43.6281	23.2769	51.1003	27.2749	0.4012
Phosphorus	mg/L	<39	161	155.712	30.1601	154.981	137.107	173.106	48.4476	225.206	19.3692	2	134.34	2.9786	134.34	133.287	135.393	132.234	136.446	2.21721	n/a
Phosphorus	mg/L	39	20	139.576	27.0877	140.935	125.774	155.112	78.3752	201.851	19.4071	7	127.916	24.0398	130.255	118.607	145.411	84.107	153.015	18.7934	0.5185
Phosphorus	mg/L	40	10	137.569	36.3096	145.473	133.092	157.719	53.4547	178.836	26.3937	16	152.011	39.3731	141.762	125.481	174	94.6659	231.168	25.9014	0.3301
Phosphorus	mg/L	41	15	118.056	29.6876	116.98	99.1348	138.405	63.7205	169.192	25.1469	25	154.729	27.5808	151.213	143.392	168.341	80.8327	207.642	17.8252	0.0001
Phosphorus	mg/L	42	9	146.371	19.7574	144.635	140.386	161.201	113.805	177.467	13.4982	29	151.516	35.1935	146.857	131.873	172.898	45.096	244.169	23.2276	0.2079
Phosphorus	mg/L	43	12	121.649	24.1077	124.457	111.875	133.881	84.5667	169.151	19.8174	28	155.923	34.4397	155.458	139.913	170.274	46.2899	257.011	22.0877	0.0019
Phosphorus	mg/L	44	8	143.748	14.7488	144.467	137.486	152.382	116.864	165.358	10.2602	28	148.009	27.7435	141.698	133.203	165.86	83.4442	227.316	18.7445	0.2456
Phosphorus	mg/L	45	12	122.773	25.2694	130.171	114.688	138.811	63.864	156.336	20.5822	27	144.501	22.6169	143.048	130.048	153.676	111.628	213.043	15.6517	0.0431
Phosphorus	mg/L	46	8	122.077	34.9569	139.248	107.451	145.342	61.5807	152.889	28.6351	23	142.855	22.1883	141.432	131.055	152.962	99.6493	209.08	15.532	0.0059
Phosphorus	mg/L	47	3	101.6	41.4892	117.311	85.9304	125.125	54.55	132.94	40.8357	18	141.15	29.4438	141.916	117.842	160.234	105.843	218.871	20.86	0.0004
Phosphorus	mg/L	48	5	126.7	17.514	129.108	118.879	139.111	101.049	145.355	13.8232	7	143.137	39.2349	135.123	121.889	162.627	88.5633	209.238	27.4108	0.1257
Potassium	mg/L	<39	161	604.529	109.869	588.078	518.528	672.472	404.832	907.2	18.1743	2	742.407	23.0709	742.407	734.25	750.564	726.093	758.721	3.10758	n/a
Potassium	mg/L	39	20	561.812	86.4552	582.78	493.373	606.88	401.186	709.364	15.3886	7	605.456	75.5156	631.515	555.077	653.179	486.777	703.388	12.4725	0.0061
Potassium	mg/L	40	10	579.185	80.5929	580.376	537.654	626.554	455.936	715.388	13.9149	16	679.491	123.199	657.405	597.36	747.023	506.629	908.22	18.131	0
Potassium	mg/L	41	15	542.348	78.6941	545.626	493.814	577.547	428.957	711.197	14.5099	25	640.136	105.27	627.376	559.411	725.392	423.738	816.512	16.445	0.0033
Potassium	mg/L	42	9	558.413	86.7632	557.572	505.57	606.487	404.704	669.433	15.5375	29	574.245	103.053	573.488	510.101	640.673	308.472	756.21	17.9458	0.0843
Potassium	mg/L	43	12	516.789	78.9217	518.238	469.011	537.4	409.098	697.731	15.2715	28	564.95	81.8676	574.161	533.21	611.05	309.445	729.754	14.4911	0.441
Potassium	mg/L	44	8	567.046	105.753	558.644	466.89	617.842	460.278	734.121	18.6498	28	551.005	62.1688	551.968	507.655	596.69	412.999	643.106	11.2828	0.4758
Potassium	mg/L	45	12	480.65	92.6524	489.177	445.833	524.661	275.245	619.592	19.2765	27	539.03	45.9324	539.696	511.504	563.17	454.014	630.981	8.5213	0.1251
Potassium	mg/L	46	8	538.258	64.7625	558.109	502.342	579.952	418.985	604.629	12.0319	23	537.177	55.4354	544.602	497.897	569.419	437.401	672.351	10.3198	0.305
Potassium	mg/L	47	3	413.541	186.393	457.239	333.21	515.721	209.181	574.203	45.0726	18	531.64	56.7587	533.346	516.302	552.088	412.81	634.08	10.6762	0.0001
Potassium	mg/L	48	5	536.308	70.316	548.421	547.295	582.822	415.121	587.883	13.1111	7	550.707	66.5903	566.045	529.772	584.823	425.687	634.028	12.0918	0.3267
Selenium	µg/L	<39	161	15.3459	4.0212	14.6855	12.5089	17.7878	8.7915	37.4258	26.2037	2	19.8568	1.7506	19.8568	19.2379	20.4758	18.619	21.0947	8.81612	n/a
Selenium	µg/L	39	20	12.0658	2.278	11.8893	10.8686	13.3391	7.5181	16.2992	18.8798	7	18.1215	4.5054	16.4388	15.2399	20.8599	12.6573	25.555	24.8622	0
Selenium	µg/L	40	10	13.4028	3.8375	11.8916	11.0964	15.0568	9.7514	22.4091	28.6321	16	20.25	5.354	19.312	16.0361	23.4309	13.4122	31.9901	26.4395	0
Selenium	µg/L	41	15	13.6705	4.9769	11.6458	10.2602	16.8654	8	25.2709	36.4061	25	18.5561	4.4199	17.4679	15.7351	21.1676	13.1181	33.9195	23.8191	0
Selenium	µg/L	42	9	12.4602	2.0913	12.2649	10.9682	13.7351	9.8125	15.9567	16.7838	29	15.9043	2.6288	15.7889	13.8076	17.4952	10.8653	21.1257	16.5289	0.0014
Selenium	µg/L	43	12	11.0943	3.0626	10.7926	9.1707	11.9126	7.4511	18.2532	27.6052	28	15.2593	2.8513	15.0923	13.3072	17.1785	10.3492	20.6437	18.6857	0.0024
Selenium	µg/L	44	8	11.6423	2.7999	11.6245	9.5862	12.7123	8.1873	16.7231	24.0494	28	13.6646	2.7242	13.239	12.0627	15.9113	6.2044	18.6892	19.9362	0.0103
Selenium	µg/L	45	12	14.8316	12.0552	10.2208	8.9207	12.8492	6.0754	44.853	81.2805	27	12.7854	2.696	12.3359	10.7093	14.5569	8.0321	20.7622	21.0866	0.8268
Selenium	µg/L	46	8	11.7191	2.4475	10.6778	10.4201	12.6915	8.9999	15.8308	20.8847	23	12.1527	1.7555	12.658	10.3116	13.682	9.2486	14.2885	14.4453	0.3516
Selenium	µg/L	47	3	9.228	5.8374	7.8398	6.0248	11.7371	4.2097	15.6344	63.2575	18	11.7729	2.458	11.6493	10.4953	12.6368	8.2926	18.0341	20.8785	0.1142
Selenium	µg/L	48	5	10.0699	2.204	10.6024	9.3883	11.1171	6.6898	12.552	21.887	7	11.8601	3.9848	11.9778	8.5374	13.3732	8.1348	19.0873	33.5984	0.2177
Sodium	mg/L	<39	161	206.399	133.764	178.43	135.375	222.452	76.366	1021.65	64.8083	2	350.959	25.7966	350.959	341.839	360.08	332.718	369.2	7.35031	n/a
Sodium	mg/L	39	20	150.322	50.2291	151.255	114.628	170.394	82.0565	283.507	33.4143	7	452.931	342.857	384.332	267.052	426.583	196.089	1202.83	75.6975	0
Sodium	mg/L	40	10	192.43	148.913	140.024	127.913	149.875	108.369	599.708	77.3853	16	361.48	227.059	321.659	208.441	404.465	143.992	934.096	62.8137	0
Sodium	mg/L	41	15	230.553	194.928	166.884	97.6122	239.144	76.6908	706.049	84.5482	25	289.745	205.617	245.871	180.246	301.978	112.684	1171.73	70.965	0.1306
Sodium	mg/L	42	9	181.061	152.781	131.79	123.499	137.303	107.893	585.349	84.3814	29	300.736	287.75	211.364	172.756	360.707	112.842	1618.68	95.6818	0.0081
Sodium	mg/L	43	12	204.559	148.093	161.792	96.1209	224.949	77.9489	531.488	72.396	28	241.5	345.392	166.542	137.795	198.355	95.0721	1969.32	143.019	0.5678
Sodium	mg/L	44	8	115.556	31.5801	105.773	99.0457	127.946	73.7205	170.491	27.3287	28	207.857	292.572	149.832	127.673	176.22	84.2316	1685.55	140.756	0.0122
Sodium	mg/L	45	12	384.532	541.612	149.681	95.6366	256.459	70.0106	1577.79	140.85	27	150.755	40.3609	148.731	117.676	166.07	87.3567	240.851	26.7725	0.0115
Sodium	mg/L	46	8	227.559	217.927	117.704	109.336	214.118	99.3328	668.469	95.7672	23	144.957	43.0111	138.954	113.011	167.508	88.1757	266.2	29.6717	0.7063
Sodium	mg/L	47	3	83.5052	27.0628	88.2397	71.3136	98.064	54.3875	107.888	32.4085	18	149.485	26.9099	149.903	138.265	160.044	97.7088	207.362	18.0017	0.7403
Sodium	mg/L	48	5	132.16	33.4766	129.781	109.197	134.793	100.589	186.438	25.3304	7	168.48	50.3969	176.074	124.555	201.384	109.111	242.295	29.9127	0.639
Zinc	mg/L	<39	161	3.14858	1.8256	2.80992	1.99533	3.88325	0.163852	15.5162	57.9816	2	6.01646	1.30442	6.01646	5.55528	6.47764	5.09409	6.93882	21.6808	n/a
Zinc	mg/L	39	20	1.75854	0.786624	1.78962	1.13347	2.25071	0.469502	3.30863	44.7317	7	5.75887	3.77847	5.09752	2.95041	7.67304	2.03404	11.9336	65.6113	0
Zinc	mg/L	40	10	1.49069	0.757224	1.66638	0.807645	2.0837	0.326272	2.42857	50.7969	16	5.80131	3.03384	4.73351	3.13869	8.37197	2.2823	11.0643	52.2957	0
Zinc	mg/L	41	15	1.28544	0.88013	1.02267	0.525647	1.88408	0.220453	3.27887	68.4691	25	4.31954	1.67417	4.55409	2.88953	5.70613	1.26424	7.31817	38.758	0
Zinc	mg/L	42	9	1.3258	0.492269	1.34934	0.87098	1.63642	0.690762	2.11945	37.13	29	3.54093	1.35784	3.72022	2.3475	4.43921	1.07494	5.92886	38.347	0
Zinc	mg/L	43	12	1.25989	0.709542	1.10107	0.832418	1.79593	0.215444	2.59308	56.3177	28	3.04817	1.31125	3.24288	2.02066	4.16325	0.468128	5.51089	43.0178	0
Zinc	mg/L	44	8	1.17032	0.372277	1.14178	0.920261	1.35578	0.691178	1.80886	31.8099	28	2.67316	1.11414	2.75813	1.78164	3.565	0.412714	4.84563	41.6788	0.0001
Zinc	mg/L	45	12	1.05286	0.522352	1.09123	0.61871	1.43271	0.322985	1.80322	49.6128	27	2.22712	0.87967	2.30754	1.55169	2.97336	0.63364	3.40943	39.4981	0
Zinc	mg/L	46	8	0.844248	0.464981	0.856116	0.573097	1.14472	0.161162	1.535	55.0764	23	2.11022	0.719263	2.08147	1.68971	2.51855	0.661193	3.65888	34.0847	0
Zinc	mg/L	47	3	1.06978	0.600995	0.874238	0.73257	1.30921	0.590902	1.74419	56.1795	18	2.1427	0.484778	2.22926	1.81845	2.56142	1.26465	2.89936	22.6247	0.0029
Zinc	mg/L	48	5	0.783001	0.329396	0.757464	0.601957	0.879652	0.399106	1.27683	42.0684	7	1.77775	0.508806	1.75321	1.44581	2.1991	1.01266	2.38858	28.6207	0.0037
